# Supplementary material for: Short-Term Impact of Dry Needling Treatment for Myofascial Pain on Equine Biomechanics Through Artificial Intelligence-Based Gait Analysis
Source: Animals (Basel). 2025 May 22;15(11):1517. doi: 10.3390/ani15111517 (PMC12153734; doi:10.3390/ani15111517)
Supplement: Supplementary file 1 [file animals-15-01517-s001.zip]

Archive with 1 entries (1 files):
- animals-3626581-supplementary.pdf
